# Supplementary material for: The Potential of Dutasteride for Treating Multidrug-Resistant Candida auris Infection
Source: Pharmaceutics. 2024 Jun 14;16(6):810. doi: 10.3390/pharmaceutics16060810 (PMC11207579; doi:10.3390/pharmaceutics16060810)
Supplement: Supplementary file 1 [file pharmaceutics-16-00810-s001.zip]

Archive with 1 entries (1 files):
- pharmaceutics-3004033-supplementary.pdf
